# Supplementary material for: Synergistic Effects of Low-Frequency Ultrasound and Therapeutic Agents on Endothelial and Renal Cells: Emphasis on Cell Functionality, Oxidative Stress, and Inflammatory Markers
Source: Pharmaceuticals (Basel). 2025 Mar 13;18(3):404. doi: 10.3390/ph18030404 (PMC11945135; doi:10.3390/ph18030404)
Supplement: Supplementary file 1 [file pharmaceuticals-18-00404-s001.zip]

Archive with 1 entries (1 files):
- pharmaceuticals-3500924-supplementary.pdf
